# Supplementary material for: Associations of Genes for Killer Cell Immunoglobulin-like Receptors and Their Human Leukocyte Antigen-A/B/C Ligands with Abdominal Aortic Aneurysm
Source: Cells. 2021 Nov 30;10(12):3357. doi: 10.3390/cells10123357 (PMC8699266; doi:10.3390/cells10123357)
Supplement: Supplementary file 1 [file cells-10-03357-s001.zip]

Archive with 1 entries (1 files):
- cells-1461810-supplementary.pdf
